# Supplementary material for: Off-Target Binding of Miglustat to Glycogen Debranching Enzyme
Source: Int J Mol Sci. 2026 Jun 17;27(12):5490. doi: 10.3390/ijms27125490 (PMC13299489; doi:10.3390/ijms27125490)
Supplement: Supplementary file 1 [file ijms-27-05490-s001.zip]

Archive with 1 entries (1 files):
- ijms-4308514-supplementary.pptx
